# Supplementary material for: Comparative transcriptomic analysis of gonadal development and renewal in the ovoviviparous black rockfish (Sebastes schlegelii)
Source: BMC Genomics. 2021 Dec 4;22:874. doi: 10.1186/s12864-021-08169-x (PMC8642938; doi:10.1186/s12864-021-08169-x)
Supplement: Supplementary file 1 — Additional file 1: Table S1. Sampling period and related body parameters of black rockfish at different stages of gonadal development. [file 12864_2021_8169_MOESM1_ESM.xlsx]

## Sheet: Sheet1
Supplementary Table 1. Sampling period and related body parameters of black rockfish in different gonad development stage
	early spermatogenesis stage (ES)	mature stage (M)	regressed stage (R)
Male	Mid-October	Early November	Early January
Average body weight/ g	632.94±55.03	795.09±58.63	770.66±60.04
Average net weight/ g	540.62±41.81	661.13±71.74	684.30±52.38
Average gonad weight/ g	3.82±1.65	8.36±1.42	2.04±0.82
GSI	0.7	1.26	0.3
	previtellogenesis stage (PV)	vitellogenesis stage (V)	mature stage (M)
Female	Early November	Early January	Mid-March
Average body weight/ g	910.92±55.97	938.51±94.90	880.68±99.48
Average net weight/ g	768.58±43.73	728.84±64.50	695.43±67.81
Average gonad weight/ g	6.83±1.34	25.26±7.27	51.63±17.77
GSI	0.89	3.47	7.57
