# Supplementary material for: Comparative transcriptomic analysis of gonadal development and renewal in the ovoviviparous black rockfish (Sebastes schlegelii)
Source: BMC Genomics. 2021 Dec 4;22:874. doi: 10.1186/s12864-021-08169-x (PMC8642938; doi:10.1186/s12864-021-08169-x)
Supplement: Supplementary file 2 — Additional file 2: Table S2. Information on the total raw reads and clean reads of 18 gonadal transcripts obtained at different developmental stages. [file 12864_2021_8169_MOESM2_ESM.xlsx]

## Sheet: Sheet1
Supplementary Table 2. Information of total raw reads and clean reads of 18 gonad transcripts in different development
Sample	Raw Reads	Clean reads	Clean bases	Error(%)	Q20(%)	Q30(%)	GC(%)
F_III_1	53232180	51855048	7.78G	0.03	96.94	92.04	49
F_III_2	59699926	58490598	8.77G	0.03	96.78	91.66	48.95
F_III_3	61291190	60084250	9.01G	0.03	96.75	91.68	48.36
F_IV_1	54293852	52179256	7.83G	0.03	97.27	92.72	48.8
F_IV_2	54847752	52756000	7.91G	0.03	97	92.11	48.62
F_IV_3	63343660	60765472	9.11G	0.03	97.33	92.88	48.97
F_V_1	54664132	52509162	7.88G	0.03	97.45	93.16	48.63
F_V_2	53942574	51818222	7.77G	0.03	96.93	91.97	48.91
F_V_3	55317942	53127200	7.97G	0.03	97.35	92.92	48.92
M_III_1	63606858	62691384	9.4G	0.03	97.44	93.45	48.35
M_III_2	60904392	59360934	8.9G	0.03	96.55	91.93	47.63
M_III_3	59534938	58106110	8.72G	0.03	96.48	91.9	47.7
M_IV_1	65114924	63573794	9.54G	0.03	96.4	91.17	48.62
M_IV_2	64537178	62616010	9.39G	0.03	96.57	91.58	48.75
M_IV_3	58296284	56721194	8.51G	0.03	95.92	90.3	48.64
M_V_1	49179320	47840500	7.18G	0.03	97.46	93.18	46.91
M_V_2	55299334	53050804	7.96G	0.03	97.38	93.1	47.08
M_V_3	42513384	41404334	6.21G	0.03	97.65	93.66	46.98
Total	1029619820	998950272
