# Supplementary material for: Comparative transcriptomic analysis of gonadal development and renewal in the ovoviviparous black rockfish (Sebastes schlegelii)
Source: BMC Genomics. 2021 Dec 4;22:874. doi: 10.1186/s12864-021-08169-x (PMC8642938; doi:10.1186/s12864-021-08169-x)
Supplement: Supplementary file 3 — Additional file 3: Table S3. Key DEGs in each KEGG pathway identified in the testes at different developmental stages. [file 12864_2021_8169_MOESM3_ESM.xlsx]

## Sheet: Sheet1
Supplementary Table 3. Key DEGs in each KEGG pathway of testis different development stage
KEGG pathway	Gene ID	Gene name	Log2(fold change)
			M_IIIvsM_IV	Q vaule	M_IVvsM_V	Q vaule
Steroid hormone biosynthesis	Cluster-39297.111851	cyp11a1	-4.0881	0.000228	-0.87	0.66775
	Cluster-39297.134870	3b-hsd	-4.69	0.002775	-2.08	0.004543
ECM-receptor interaction	Cluster-39297.167880	col27a1	-6.3254	0.007788	-2.3918	0.003788
	Cluster-39297.84053	lama1	-2.6009	0.006642	6.1717	8.15e-05
	Cluster-39297.144008	itgb1	-2.9544	0.002001	-0.32918	0.81505
Focal adhesion	Cluster-39297.120874	itga6	-7.9026	0.003245	-3.2797	0.028348
	Cluster-39297.142314	ptk2	-5.7369	7.27e-09	9.7268	0.18626
	Cluster-39297.112312	myl2	-2.2273	0.000263	-0.30987	0.85589
Regulation of actin cytoskeleton	Cluster-39297.43542	ezr	-10.359	5.63e-07	3.4158	0.001517
	Cluster-39297.206482	ppp1r12b	-3.9279	0.005788	-1.6515	0.1109
	Cluster-39297.202300	pak2	-2.3516	0.000332	0.86094	0.21028
	Cluster-39297.127335	pip5k1a	-2.0477	0.005788	2.5679	0.000334
Cell cycle	Cluster-39297.164438	cdk-2	2.1311	6.73e-05	4.2609	0.036739
	Cluster-39297.41187	smc1b	4.5632	6.53e-10	9.1004	5.63e-08
	Cluster-39297.195487	orc5	2.1851	0.040601	3.5859	0.008687
Ubiquitin mediated proteolysis	Cluster-39297.157150	cul1	2.9015	1.07e-06	-3.1817	1.16e-10
	Cluster-39297.208163	ube4a	4.2868	0.021013	-1.5833	0.54925
	Cluster-39297.168509	ube2e2	-0.23622	0.9645	2.7054	6.51e-14
DNA replication	Cluster-39297.144195	mcm3	4.115	0.012375	0.61521	0.87899
	Cluster-39297.158845	mcm7-b	3.4838	0.017913	0.85971	0.72941
mRNA surveillance pathway	Cluster-39297.158882	eif4a3	2.1321	0.28335	10.934	2.46e-09
	Cluster-39297.150146	cpsf6	1.7934	0.077452	9.3875	4.99e-09
	Cluster-39297.111009	cpsf1	3.8636	1.76e-07	2.6179	0.012989
RNA transport	Cluster-39297.175005	upf3b	-3.5167	2.37e-11	2.9445	3.06e-09
	Cluster-39297.164307	tacc3	-7.1965	2.96e-05	10.979	3.49e-13
	Cluster-39297.157114	tef1	0.9624	0.9645	4.0622	0.001058
Progesterone-mediated oocyte maturation	Cluster-39297.154279	ccnb2	0.49587	0.9645	6.5273	3.54e-08
	Cluster-39297.194421	adcy6	0.30473	0.9645	5.1655	2.33e-58
	Cluster-39297.187117	mapk1	0.40846	0.9645	2.6206	3.2e-05
Oocyte meiosis	Cluster-39297.155970	sgo1	-0.54082	0.9645	4.359	1.05e-13
	Cluster-39297.134184	stag3	-0.85219	0.9645	5.6605	0.000562
	Cluster-39297.41187	smc1b	4.5632	6.53e-10	9.1004	5.63e-08
	Cluster-39297.157915	smc3	-0.61339	0.9645	2.3799	0.006761
Protein processing in endoplasmic reticulum	Cluster-39297.209621	sar1b	0.49887	0.9645	3.3328	9.56e-13
	Cluster-39297.161002	sec13	-0.22202	0.9645	2.3924	2.78e-09
	Cluster-39297.140237	sec24c	0.29988	0.9645	6.5616	1.38e-05
Synaptic vesicle cycle	Cluster-39297.265241	slc18a2	1.5441	0.18446	3.8639	0.014192
	Cluster-39297.247468	snap25	0.32239	0.9645	2.2473	0.014627
	Cluster-39297.141133	stx2	-0.71881	0.78625	4.5352	3.82e-15
	Cluster-39297.277783	cacna1b	0.40048	0.9645	6.6022	1.32e-14
Retrograde endocannabinoid signaling	Cluster-39297.195355	gria1	0.022827	0.99747	5.85	0.007374
	Cluster-39297.277369	grm1	0.90449	0.66283	5.7546	5.86e-05
p53 signaling pathway	Cluster-39297.157534	ccne1	0.36828	0.9645	2.1717	5.93e-06
	Cluster-39297.20505	ccnd2	0.13359	0.96493	3.2241	1.15e-05
	Cluster-39297.287171	srsf10	2.4312	0.39728	-4.4694	1.73e-11
	Cluster-39297.158833	cdk2	-1.4649	0.6723	3.6245	3.22e-07
Apoptosis - multiple species	Cluster-39297.31013	casp8	0.98558	0.9645	6.328	0.001157
	Cluster-39297.220502	cyt c	0.37076	0.9645	3.7249	3.25e-30
	Cluster-39297.132966	casp3	-0.16744	0.9645	7.6818	1.81e-08
	Cluster-39297.9101	igf1	-0.057061	0.9645	5.3679	5.67e-05
