# Supplementary material for: Comparative transcriptomic analysis of gonadal development and renewal in the ovoviviparous black rockfish (Sebastes schlegelii)
Source: BMC Genomics. 2021 Dec 4;22:874. doi: 10.1186/s12864-021-08169-x (PMC8642938; doi:10.1186/s12864-021-08169-x)
Supplement: Supplementary file 4 — Additional file 4: Table S4. Significantly enriched DEGs in the ovaries of black rockfish at different developmental stages. [file 12864_2021_8169_MOESM4_ESM.xlsx]

## Sheet: Sheet1
Supplementary Table 4. Significantly enriched DEGs in ovary different development stage of black rockfish.
ID	gene name	Classification & Subclassification	log2ratio	q value	log2ratio	q value
			(F_IIIvsF_IV)		(F_IVvsF_V)
		cell cycle
Cluster-39297.188659	nhsl2	cell division	NA	NA	-7.6584	5.94e-05
Cluster-39297.179961	rprd1a	cell division	NA	NA	-6.6301	0.01088
Cluster-39297.168250	timeless	cell division	4.0951	0.57806	-5.4252	0.00021679
Cluster-39297.134446	apbb1	cellular proliferation and apoptosis	-7.2799	0.00089573	1.7542	0.98051
Cluster-39297.141799	ccdc14	cellular proliferation and apoptosis	10.478	1.86e-13	-5.0638	0.98051
Cluster-39297.113127	cyld	cellular proliferation and apoptosis	-8.1669	4.98e-06	-0.99563	0.98051
Cluster-39297.113128	cyld	cellular proliferation and apoptosis	6.1536	0.35673	-7.9956	1.18e-05
Cluster-39297.169958	ddx55	cellular proliferation and apoptosis	7.9509	0.00037713	NA	NA
Cluster-39297.176430	mns1	cellular proliferation and apoptosis	-1.7799	0.95871	7.563	0.00015975
Cluster-39297.182487	nek1	cellular proliferation and apoptosis	-6.6639	0.007596	-1.191	NA
Cluster-39297.187454	rhbdf1	cellular proliferation and apoptosis	-6.8416	0.0040228	-0.72607	0.98051
Cluster-39297.161858	sulf1	cellular proliferation and apoptosis	-2.7164	0.95871	-4.7227	0.017029
Cluster-39297.258923	xkr8	cellular proliferation and apoptosis	1.9966	0.95871	-6.7326	0.0053302
Cluster-39297.179693	chek2	cellular proliferation and apoptosis; cell cycle	8.6826	4.71e-06	NA	NA
		Cell junction
Cluster-39297.102689	adgrb2	cell junction	-0.14577	0.96405	6.56	0.012568
Cluster-39297.278537	mmp19	cell junction; response to hormone	-7.7152	5.85e-05	0.2836	0.98051
Cluster-39297.183933	adgrl2	cell junction	-2.3231	0.67815	6.4508	0.0022843
Cluster-39297.107119	adgrl3	cell junction	5.5827	0.60513	-7.0135	0.0019031
Cluster-39297.172690	arfgef1	cell junction	-10.261	1.25e-11	0.039426	0.99993
Cluster-39297.258882	cdh23	cell junction	3.3257	0.95871	-6.6836	0.010219
Cluster-39297.190026	cldn11	cell junction	-3.1253	0.001958	0.046869	0.98881
Cluster-39297.86544	col4a6	cell junction	-8.099	2.4e-06	-0.91618	0.98051
Cluster-39297.143090	dchs1	cell junction	8.9346	0.66507	-8.1989	1.18e-05
Cluster-39297.160188	ktn1	cell junction	2.3275	2.9e-07	-0.90494	0.98051
Cluster-39297.238878	lamb2	cell junction	-3.7606	0.0003819	-0.47231	0.98051
Cluster-39297.110123	nphs1	cell junction	-8.0145	8.8e-06	3.4964	0.49222
Cluster-39297.110122	nphs1	cell junction	-7.1779	0.0012581	0.87239	0.98051
Cluster-39297.59835	pcdh1	cell junction	-7.7122	4.12e-05	-0.41527	0.98051
Cluster-39297.84110	pcdh15	cell junction	-1.1777	0.9582	3.545	0.0010242
Cluster-39297.139675	ppfibp1	cell junction	5.0243	0.8734	-6.6949	0.0085178
		Cell structure
Cluster-39297.162482	actn4	cytoskeleton	NA	NA	-7.0269	0.0062848
Cluster-39297.106933	ccsap	cytoskeleton	-1.5515	0.95871	5.4045	0.00047015
Cluster-39297.171135	cep	cytoskeleton	9.3877	0.57826	-8.9284	3.86e-07
Cluster-39297.148366	cep	cytoskeleton	-7.0982	0.0012214	4.6939	0.054144
Cluster-39297.112911	fhod3	cytoskeleton	-8.3012	2.28e-06	8.3049	3.01e-06
Cluster-39297.179749	flna	cytoskeleton	1.1431	0.95871	-4.1266	0.0015455
Cluster-39297.171691	fnbp1	cytoskeleton	21.489	NA	-10.246	4.69e-12
Cluster-39297.160920	kif3b	cytoskeleton	6.8166	1.63e-11	-3.7755	0.98051
Cluster-39297.163592	mid1ip1l	cytoskeleton	-0.75348	0.95871	-3.1573	0.00011975
Cluster-39297.215910	rhobtb2	cytoskeleton	-8.7829	1.34e-06	0.010483	0.99993
Cluster-39297.165897	specc1	cytoskeleton	7.0807	0.0019815	-5.9456	0.58253
Cluster-39297.145785	sgce	cytoskeleton; cell junction	-8.7343	7.43e-08	0.75975	0.98051
Cluster-39297.118378	sgce	cytoskeleton; cell junction	-10.799	1.19e-14	1.4179	0.98051
Cluster-39297.205621	lpar1-a	cytoskeleton; cellular proliferation and apoptosis	7.2558	0.0046941	-5.2764	0.98051
Cluster-39297.218898	ap1s3	membrane component	7.8781	1.53e-05	-5.0761	0.98051
Cluster-39297.90571	palm2	membrane component	3.9644	0.041789	-3.9865	0.71367
Cluster-39297.92990	tmem132c	membrane component	NA	NA	-8.9427	7.37e-08
Cluster-39297.136510	vipr	membrane component	-7.2062	0.0010856	-0.60233	0.98051
Cluster-39297.112429	lmna	membrane component; cell structure	-1.026	0.95871	7.5675	7.53e-05
Cluster-39297.232184	lmna	membrane component; cell structure	7.3824	0.0035172	-7.9282	9.47e-06
Cluster-39297.175903	narf	cell structure	8.5622	1.7e-07	NA	NA
Cluster-39297.93310	plxdc1	cell structure	-3.1441	0.007341	0.51136	0.98051
		Metabolism
Cluster-39297.201615	apoc1	metabolism	-5.3827	0.00075064	-0.25	0.98051
Cluster-39297.106929	apoc2	metabolism	-9.1626	1.96e-07	-0.88321	0.98051
Cluster-39297.178496	cox2	metabolism	-3.0705	7.5e-14	-0.88978	0.51979
Cluster-39297.162916	cox2	metabolism	-3.0308	1.24e-05	-0.5881	0.98051
Cluster-39297.218528	enpp6	metabolism	-2.9956	0.00023697	-1.4879	0.98051
Cluster-39297.207950	ffar2	metabolism	6.6972	0.0065894	NA	NA
Cluster-39297.46078	gxylt2	metabolism	2.744	0.95871	-7.26	0.0016148
Cluster-39297.170800	madprt	metabolism	-1.1752	0.95871	-2.7921	0.0001026
Cluster-39297.155151	mid1ip1	metabolism	1.3892	0.0078314	3.611	0.0018024
Cluster-39297.74619	p4ha1	metabolism	4.1205	0.95871	-6.7098	0.0088789
Cluster-39297.156181	rps3	metabolism	7.907	3.44e-05	-5.5705	0.98051
Cluster-39297.163077	sirt5	metabolism	-7.2619	0.0011439	1.2194	0.98051
Cluster-39297.164748	uqcrb	metabolism	3.219	3.28e-07	0.16506	0.98051
Cluster-39297.250256	hs3st1	metabolism; transferase	-3.2221	0.011609	0.20948	0.98051
		DNA binding and transcription regulated
Cluster-39297.143582	arid1b	DNA binding	-0.38293	0.95871	7.9314	9.16e-06
Cluster-39297.78657	ash0l	DNA binding	4.917	0.95871	-7.2372	0.0013665
Cluster-39297.205261	ash1l	DNA binding	-6.9681	0.005951	0.96979	0.98051
Cluster-39297.96710	ncoa6	DNA binding	-7.0661	0.0019486	1.2944	0.98051
Cluster-39297.198932	ncor1	DNA binding	8.7365	1.65e-06	-6.173	0.98051
Cluster-39297.246446	zfp808	DNA binding	5.437	0.95871	-7.6142	0.0001042
Cluster-39297.154137	smarce1	DNA binding; nervous system	6.6583	0.0087185	-4.9157	0.98051
Cluster-39297.126877	rad54l2	DNA binding; regulation of transcription	7.8458	2.56e-05	-6.9435	0.26532
Cluster-39297.116667	myrf	DNA binding; Transcription factor	-7.0451	0.0021491	0.78563	0.98051
Cluster-39297.234648	mier2	DNA binding; Transcription factor;	-7.3473	0.000238	0.32824	0.98051
Cluster-39297.143665	lrrfip2	DNA binding; Transcription factor; Wnt signaling pathway	-7.2328	0.0013396	-1.0811	0.98051
Cluster-39297.123812	golgb1	Transcription factor	-8.3252	5.9e-06	0.21706	0.98462
Cluster-39297.187552	mafb	Transcription factor	-3.1642	8.8e-05	-1.1697	0.61397
Cluster-39297.81904	tshz1	Transcription factor	-0.53942	0.95871	7.3681	0.00079759
Cluster-39297.130502	zmym2	transcription factor	8.209	1.49e-06	-7.0573	0.98051
Cluster-39297.182144	znf865	Transcription factor	-9.3152	2.74e-09	-0.14855	0.98051
Cluster-39297.155033	dach1	Transcription factor;cellular proliferation and apoptosis	6.5476	0.018612	-6.6418	0.0092151
Cluster-39297.216178	foxm1	Transcription factor;cellular proliferation and apoptosis	-1.3612	0.95871	7.0911	0.0024466
		Immune system
Cluster-39297.74405	cd209e	immune system	-6.9104	0.0072583	0.44184	0.98051
Cluster-39297.154007	clec4e	immune system	8.422	8e-06	-4.8282	0.98051
Cluster-39297.139843	syk	immune system	-6.5452	0.010045	-0.49378	0.98051
Cluster-39297.143104	cactin	immune system; toll-like receptor pathway	-7.566	0.00021563	-1.5662	0.98051
		Nervous system
Cluster-39297.197555	alk	nervous system	9.1314	1.95e-08	-7.0738	0.98051
Cluster-39297.231355	alk	nervous system	-8.8184	1.81e-08	0.92607	0.98051
Cluster-39297.44964	brsk1	nervous system	-7.0771	0.0032711	3.5857	0.59402
Cluster-39297.171804	grid2	nervous system	-7.9813	7.22e-06	2.7205	0.98051
Cluster-39297.191639	gripap1	nervous system	0.18096	0.95871	6.7156	0.00012164
Cluster-39297.126577	kndc1	nervous system	-6.1604	0.011458	7.1451	0.0021428
Cluster-39297.240856	brsk2	nervous system; cell cycle	-8.2999	1.6e-06	1.4857	0.98051
Cluster-39297.68408	brsk2	nervous system; cell cycle	8.0601	9.35e-06	-8.1064	0.98051
Cluster-39297.228410	ret	nervous system; cellular proliferation and apoptosis	-7.3997	0.00054988	-0.61003	0.98051
Cluster-39297.66911	rassf10	nervous system; developmental protein	-3.8784	0.012071	-0.84857	0.98051
Cluster-39297.197760	npdc1	nervous system; immune system	7.5067	0.00031641	-6.9776	0.0030117
		Molecular transport
Cluster-39297.163065	abcc10	Molecular transport	-0.98	0.95871	9.6686	1.13e-09
Cluster-39297.146308	aqp11	Molecular transport	9.4812	7.13e-08	-7.0629	NA
Cluster-39297.169910	gga1	Molecular transport	-0.64953	0.95871	7.6443	0.00054806
Cluster-39297.253526	kcnj8	Molecular transport	4.442	0.95871	-8.5458	5.63e-07
Cluster-39297.133694	kcnt2	Molecular transport	4.4394	0.025895	-3.3087	0.98051
Cluster-39297.146652	laptm4a	Molecular transport	-2.7844	0.0073533	-1.1304	0.48369
Cluster-39297.179735	mfsd1	Molecular transport	NA	NA	-8.1469	3.6e-05
Cluster-39297.123025	pheta1	Molecular transport	-8.1099	1.17e-05	-0.28244	0.98051
Cluster-39297.196846	rhag	Molecular transport	-6.3716	0.020151	0.78635	0.98051
Cluster-39297.144171	rhag	Molecular transport	-7.3883	0.00042386	1.0083	0.98051
Cluster-39297.193134	slc16a3	Molecular transport	-0.29001	0.95871	7.4983	7.22e-05
Cluster-39297.220917	slc22a5	Molecular transport	NA	NA	-6.5698	0.010256
Cluster-39297.92965	slc22a5	Molecular transport	0.29421	0.95948	-3.683	0.0066652
Cluster-39297.110869	slc23a2	Molecular transport	6.8584	0.008296	-5.4615	0.78873
Cluster-39297.189385	slc25a29	Molecular transport	-6.9185	0.0060354	1.5975	0.98051
Cluster-39297.159639	slc30a9	Molecular transport	9.0037	NA	-8.9143	6.95e-07
Cluster-39297.178165	slc33a1	Molecular transport	6.6546	0.010382	-4.9058	0.98051
Cluster-39297.108606	slc34a2	Molecular transport	-7.2581	0.00080674	0.19954	0.98051
Cluster-39297.185737	slc34a2	Molecular transport	-3.148	2.75e-05	-1.2344	0.98051
Cluster-39297.206509	slc40a1	Molecular transport	-3.0598	0.0051577	-0.92978	0.98051
Cluster-39297.126016	slc4a11	Molecular transport	-2.4077	6.4e-10	-0.15725	0.98051
Cluster-39297.149897	slc4a4	Molecular transport	1.7469	0.77423	-3.3263	0.0019584
Cluster-39297.81129	slc5a11	Molecular transport	-7.1408	0.0013681	1.4557	0.98051
Cluster-39297.87210	slc5a11	Molecular transport	-4.9434	0.0032651	1.2769	0.98051
Cluster-39297.239755	slc5a7	Molecular transport	-3.7704	0.0040228	1.2592	0.98051
Cluster-39297.137287	slc6a11	Molecular transport	-0.94656	0.95871	-5.7185	0.042116
Cluster-39297.172538	slc6a15	Molecular transport	0.020425	0.99882	-2.384	0.00048055
Cluster-39297.177673	slc6a6	Molecular transport	-2.8681	0.011035	-0.75465	0.98051
Cluster-39297.228374	slc6a8	Molecular transport	-5.8803	0.013069	-0.6765	0.98051
Cluster-39297.70035	slc5a7	Molecular transport/nervous system	NA	NA	-7.1708	0.00090237
Cluster-39297.121798	slc2a5	Molecular transport;metabolism	NA	NA	-6.4718	0.012064
Cluster-39297.133432	snx1	Molecular transport	-3.2169	0.62803	8.372	2.2e-05
Cluster-39297.184848	stx7	Molecular transport	NA	NA	-9	6.31e-08
Cluster-39297.222083	tmem63a	Molecular transport	-7.6722	0.00027023	0.53755	0.98051
Cluster-39297.108587	trpm4	Molecular transport	0.11306	0.97364	9.0417	8.97e-06
Cluster-39297.220513	ttyh1	Molecular transport	-7.7627	0.00032926	1.5776	0.98051
Cluster-39297.230651	unc13d	Molecular transport	-1.1095	0.95871	6.9846	0.0012535
Cluster-39297.223674	unc13d	Molecular transport	-5.9603	0.017875	-0.69436	0.98051
Cluster-39297.144978	ykt6	Molecular transport	0.18669	0.95871	11.695	1.74e-16
Cluster-39297.242785	cacna1e	Molecular transport ; signal transduction	-8.099	7.15e-05	-0.26989	0.98051
		protein modification
Cluster-39297.198194	hm13	protein binding	-7.64	0.00088861	0.99787	0.98051
Cluster-39297.142483	itih3	protein binding	-2.6953	8.48e-11	-0.86332	0.074741
Cluster-39297.97569	serinc1	protein binding	6.5071	0.23765	-7.2434	0.00075552
Cluster-39297.123924	serinc1	protein binding	8.2784	2.81e-05	NA	NA
Cluster-39297.136333	serinc1	protein binding	-2.2057	0.95871	3.1133	6.31e-08
Cluster-39297.141755	ush1g	protein binding	-6.696	0.0083431	-0.46591	0.98051
Cluster-39297.80658	ext1b	Protein modification and degradation	2.2181	0.95871	-4.1761	7.81e-05
Cluster-39297.226204	fbxl7	Protein modification and degradation	4.1467	0.015544	-1.9252	0.98051
Cluster-39297.142283	fbxo6	Protein modification and degradation	6.9999	0.0015354	NA	NA
Cluster-39297.222347	man1c1	Protein modification and degradation	-3.4264	0.031038	-1.148	0.30346
Cluster-39297.136167	mapkapk2	Protein modification and degradation	3.0724	0.023913	-2.2718	0.74551
Cluster-39297.197218	ptpru	Protein modification and degradation	-7.6955	2.71e-05	-0.97203	0.98051
Cluster-39297.136366	tnip1	Protein modification and degradation	-6.6324	0.007324	6.6499	0.0071075
		RNA binding
Cluster-39297.171586	cnot2	RNA binding	NA	NA	-7.4223	0.00033833
Cluster-39297.155095	ddx5	RNA binding	0.37483	0.95871	5.5455	5.78e-06
Cluster-39297.169297	elmsan1	RNA binding	-6.6877	0.006427	-0.43354	0.98051
Cluster-39297.151602	ilf3	RNA binding	-4.5777	8.9e-05	-0.31128	0.98379
Cluster-39297.129785	ppan	RNA binding	-8.3615	9.79e-05	2.2866	0.98051
Cluster-39297.143303	ythdf3	RNA binding	NA	NA	-7.1382	0.0012319
Cluster-39297.252029	arhgef28	RNA binding; cellular proliferation and apoptosis	7.7142	0.0001179	-7.2024	NA
Cluster-39297.221343	arhgef28	RNA binding; cellular proliferation and apoptosis	-7.4394	0.0010856	-0.54493	0.98051
Cluster-39297.134259	arhgef37	RNA binding; cellular proliferation and apoptosis	2.6757	0.00039861	-1.6316	0.48038
Cluster-39297.171278	krt18	RNA binding; protein binding	-6.9262	0.0062369	-0.37354	0.98051
		Signal transduction
Cluster-39297.240058	adra2a	signal transduction	-3.8207	0.0073896	-1.2425	0.72889
Cluster-39297.107075	cd81	signal transduction	0.75825	0.95871	-5.3335	0.0029068
Cluster-39297.180198	crebbp	signal transduction	-0.97717	NA	4.4912	7.52e-07
Cluster-39297.205121	crtc3	signal transduction	-0.95093	0.95871	6.8628	0.0047946
Cluster-39297.103095	ffar4	signal transduction	5.4704	0.95871	-7.9912	0.00013388
Cluster-39297.97140	grm5	signal transduction	7.1122	0.0016473	-6.1111	0.53603
Cluster-39297.233297	igfbp5	signal transduction	-5.8003	0.015691	-1.0687	0.98051
Cluster-39297.170434	map2k7	signal transduction	-6.8062	0.0064728	2.8205	0.98051
Cluster-39297.111326	mdga2	signal transduction	-7.0334	0.0017364	-1.8913	0.097204
Cluster-39297.189021	traf3	signal transduction	6.0299	0.58367	-7.6777	8.56e-05
Cluster-39297.160273	tspan13	signal transduction; membrane component	-8.0919	4.49e-06	1.9857	0.98051
Cluster-39297.87703	cmklr1	signal transduction;membrane component	-7.5141	0.00030975	0.30519	0.98051
Cluster-39297.150620	tspan8	signal transduction；regulation of cell development, activation, growth and motility.	-2.4219	0.00070052	0.11106	0.98386
		Unclassified
Cluster-39297.114815	bmpr1b	/	0.6585	0.95871	-3.5503	0.00012376
Cluster-39297.182899	capn2	/	-8.806	1.96e-05	5.3853	0.023824
Cluster-39297.111932	lnpb	/	-3.6442	0.033069	0.97895	0.98051
Cluster-39297.248776	pamr1	/	6.9526	0.0017197	NA	NA
Cluster-39297.242985	pamr1	/	-8.5812	9.26e-07	-0.091909	0.99328
Cluster-39297.84874	pcolce2	/	-3.4285	0.00053674	-0.081933	0.99745
Cluster-39297.65049	piezo2	/	-8.4055	1.12e-06	-0.87794	0.98051
Cluster-39297.258652	sbk2	/	3.064	0.95871	-7.2987	0.00080796
Cluster-39297.155404	scara3	/	7.6839	0.00018252	-3.6241	0.98051
Cluster-39297.164068	sidt2	/	-1.1063	0.95871	3.3321	0.011546
Cluster-39297.131470	sidt2	/	0.4802	0.95871	2.797	0.017029
Cluster-39297.92932	sidt2	/	2.8253	0.95871	-4.4638	0.0016641
Cluster-39297.119185	tnfsf12	/	-1.3367	0.95871	6.2628	0.0092151
Cluster-39297.154888	wdr53	/	-8.0687	1.15e-05	-0.64248	0.98051
Cluster-39297.108303	wdr90	/	-0.34195	0.95871	7.9275	0.00025041
Cluster-39297.174130	Uncharacterized protein	/	-6.845	0.0034597	-0.83412	0.98051
Cluster-39297.183917	Uncharacterized protein	/	-0.94899	NA	9.4262	2.44e-08
Cluster-39297.169895	Uncharacterized protein	/	-4.721	0.0047786	0.71417	0.98051
Cluster-39297.154840	Uncharacterized protein	/	8.7087	1.53e-06	-5.2752	0.98051
Cluster-39297.120143	Uncharacterized protein	/	-7.9422	0.00027527	4.4407	0.1923
Cluster-39297.69687	Uncharacterized protein	/	-3.971	0.021551	-0.87926	0.98051
Cluster-39297.80606	Uncharacterized protein	/	-6.8515	0.0043659	6.8645	0.0047892
Cluster-39297.139025	Uncharacterized protein	/	4.9191	0.15626	-4.1005	0.0084339
Cluster-39297.180248	Uncharacterized protein	/	2.6208	0.0085953	-2.199	NA
Cluster-39297.172648	Uncharacterized protein	/	-0.91325	0.95871	6.5077	0.013176
Cluster-39297.158168	Uncharacterized protein	/	-1.5541	0.95871	-2.6827	0.00029677
Cluster-39297.207839	Uncharacterized protein	/	NA	NA	-7.3886	0.0034379
Cluster-39297.175872	Uncharacterized protein	/	3.2811	0.95871	-6.4276	0.0057463
Cluster-39297.82732	Uncharacterized protein	/	3.3285	0.95871	-9.0795	6.07e-08
Cluster-39297.140941	Uncharacterized protein	/	NA	NA	-7.035	0.005138
太长了，要不要添加到附件中
