# Supplementary material for: Comparative transcriptomic analysis of gonadal development and renewal in the ovoviviparous black rockfish (Sebastes schlegelii)
Source: BMC Genomics. 2021 Dec 4;22:874. doi: 10.1186/s12864-021-08169-x (PMC8642938; doi:10.1186/s12864-021-08169-x)
Supplement: Supplementary file 5 — Additional file 5: Table S5. Primers used in quantitative real-time PCR (qPCR) validation. [file 12864_2021_8169_MOESM5_ESM.xlsx]

## Sheet: Sheet1
Supplementary Table 5. Primers used for quantitative real-time PCR (q-PCR) validations
Primers used for quantitative real-time PCR (qRT-PCR) validations
Gene ID	Genes	Primers (5’-3’)
Cluster-39297.198932	ncor1	F' CATGATGTACGACACCGAGCAGAG
		R' GCCTCACCAGCGTCTTGTAGTTG
Cluster-39297.167880	col27a1	F' GGAACCCGTGACAACCCT
		R' CAGCCTCGGTGCTCAAAA
Cluster-39297.120837	ctsz	F' TGGGACTGGAGGAACATC
		R' TCTCATCAGGGATACCGTG
Cluster-39297.213859	star	F' ATCTCCTACCCGCATCTGA
		R' GCCTTCCTCATCGCTTCTTG
Cluster-39297.87210	slc5a11	F' TGGTGGGATGGAGGGTGTCA
		R' GCAGGCAATCTCGTCCGCAAA
Cluster-39297.95899	cox2	F' CTTCGCACAGCACTCCAC
		R' CATCTCGCCGTCAACTAACT
Cluster-39297.142571	atrx	F' AAGCCGTTGTCAATGGGAAAG
		R' TGCCTGCTGAATGAACTGGATG
Cluster-39297.153231	sdc2	F' CACGCCGTTCATACCACC
		R' TCGCTCATTGCCTGTCCC
Cluster-39297.151614	ipo4	F' CCTCAATCAAGCCACCAAG
		R' ACTTGGGATGATGGAACG
Cluster-39297.158442	pcm1	F' ACAGCAGCCAGGTGGTGAG
		R' TTACGCAGATTCTCCAACT
	18s	F' CCTGAGAAACGGCTACCATC
		R' CCAATTACAGGGCCTCGAAAG
